# Supplementary material for: Network Pharmacology-Based Strategy to Investigate the Pharmacological Mechanisms of Ginkgo biloba Extract for Aging
Source: Evid Based Complement Alternat Med. 2020 Jul 27;2020:8508491. doi: 10.1155/2020/8508491 (PMC7403930; doi:10.1155/2020/8508491)
Supplement: Supplementary Materials — Additional file 1: chemical information of main compounds in EGb. Additional file 2: targets of active ingredients. Additional file 3: target of aging. Additional file 4: potential targets of EGb for antiaging. [file 8508491.f1.zip]

Archive with 5 entries (4 files):
- Additional file/Additional file 1.pdf
- Additional file/Additional file 2.pdf
- Additional file/Additional file 3.pdf
- Additional file/Additional file 4.pdf
- Additional file/
